# Supplementary material for: The serum proteome of VA-ECMO patients changes over time and allows differentiation of survivors and non-survivors: an observational study
Source: J Transl Med. 2023 May 12;21:319. doi: 10.1186/s12967-023-04174-8 (PMC10176307; doi:10.1186/s12967-023-04174-8)
Supplement: Supplementary file 1 — Additional file 1. Differentially expressed proteins day 1 vs. controls [file 12967_2023_4174_MOESM1_ESM.xlsx]

## Sheet: Day1 vs Controls
	logFC	adj.P.Val
CAT	2.89027	3.60621e-08
ENO1	2.90285	3.60621e-08
TF	-3.44768	4.87895e-08
FGB	-2.81642	4.87895e-08
FGG	-2.36772	1.97775e-06
VCL	1.52881	1.97775e-06
CA1	1.98826	4.72291e-06
TIMP1	2.17971	9.91192e-06
CTSB	1.58327	1.66149e-05
ALDOA	2.83019	1.95604e-05
CNTN1	-1.18144	2.739e-05
VWF	1.79278	3.60644e-05
LDHA	2.07461	3.60644e-05
CTSZ	1.28606	3.9071e-05
CD163	1.20473	3.9071e-05
PRDX2	2.18035	9.35479e-05
LDHB	1.37587	9.35479e-05
TMPRSS6	-1.46755	0.000127705
GPLD1	-0.992213	0.000127705
APOE	1.27814	0.000191563
PKM	1.59493	0.000233988
SERPINA3	1.60307	0.000233988
F11	-0.712167	0.000233988
HBA2	3.66559	0.000254747
FGA	1.34478	0.000353623
CDH13	-0.945493	0.000390396
TPI1	2.29817	0.00039165
CTSD	1.41504	0.000665347
B2M	1.03972	0.000665347
CRTAC1	-1.0967	0.000774065
APOM	-0.776937	0.000774065
FSTL1	0.810964	0.000790549
LBP	1.70044	0.000790964
SPARC	-1.31205	0.000848121
IGFBP7	0.952458	0.000871529
PFN1	2.08867	0.000927195
LCP1	0.852225	0.000968296
PROS1	-0.693538	0.00144983
PTPRJ	-0.889861	0.00144983
IGFBP3	-0.743461	0.00144983
DBH	-1.47533	0.00156831
ABI3BP	-0.705386	0.00157072
C4BPA	-0.98692	0.00157072
OR10T2	-1.88115	0.00166324
AZGP1	0.610113	0.00179926
LRG1	1.55412	0.00179188
CNDP1	-0.831837	0.00256449
KLKB1	-0.783073	0.00283313
MAN1A1	1.14336	0.00283313
SCML4	-1.34299	0.00318005
F13A1	-0.730266	0.0031978
HSP90B1	0.845445	0.00363115
ARHGAP39	-0.763099	0.00425501
CLEC3B	-0.669745	0.00432035
APOA4	-0.753643	0.00432035
DYTN	-1.08309	0.00453091
ANKRD30B	-0.858339	0.00487727
NID1	0.885111	0.00487727
SELENOP	-0.717388	0.00496129
LGMN	-1.26271	0.00496129
PI16	-0.859548	0.00503709
APOA2	0.987648	0.0054177
CHL1	-0.809246	0.0054177
IGF2	-0.76547	0.0058032
ACTBL2	2.16544	0.00601186
HGFAC	-0.549409	0.00610633
PDIA3	0.836755	0.00610633
ICAM1	0.817802	0.00608378
LYZ	0.954302	0.00614904
CFHR5	-0.649486	0.00615424
CDHR5	-0.673667	0.00615424
FCN3	-0.715096	0.00615952
GPI	0.970354	0.0068187
C1R	0.444476	0.00697868
KNG1	-0.457539	0.00697868
CST3	0.747194	0.00761266
CD59	1.03826	0.0084421
CP	0.308	0.00842434
GLIPR2	-1.00589	0.00843849
SYNRG	1.25059	0.00924275
F13B	-0.362567	0.00967076
DNAJA1	-0.832714	0.00932472
HEG1	-0.628176	0.0101367
MRVI1	-0.569498	0.0106805
S100A9	1.87963	0.0113447
TXN	1.11496	0.0113447
ITIH3	0.651564	0.0121198
MCL1	-0.6171	0.0121198
CD14	0.673728	0.0127548
LRRC63	-1.16395	0.0123556
XPO6	-0.988238	0.0123556
ARID2	-0.449029	0.0135328
IGFBP4	1.16023	0.013126
TNXB	-0.636348	0.0139372
SERPINA7	-0.497494	0.0141675
PPBP	-0.879411	0.0142477
PRG4	0.766622	0.0143427
SERPINA5	-0.781104	0.0151131
SERPINA6	-0.558967	0.0156772
APP	-0.690121	0.0156772
CDH5	-0.399354	0.0156772
PCYOX1	-1.20938	0.0185765
PROZ	-0.578637	0.0210313
VTN	-0.697202	0.0204654
DNAH5	-1.12979	0.0210313
SERPIND1	-0.465545	0.0213815
CALR	0.662239	0.0227071
FETUB	-0.926228	0.0224409
H6PD	0.630065	0.0234967
C4B_2	-0.641664	0.0234967
IGFBP2	1.24625	0.024157
SERPINC1	-0.556378	0.0243457
CCDC138	-0.811953	0.02518
C4BPB	-1.12849	0.0250764
C1S	0.392726	0.02518
BTD	-0.34648	0.0258008
LRRC53	-0.62391	0.0266243
IGF1	-0.864385	0.0284273
ATRN	-0.401006	0.0294694
PLA2G7	-0.634944	0.0324618
CTBS	-0.662868	0.0317946
IGFALS	-1.23148	0.033287
APOF	-0.687486	0.0338479
SHBG	-0.915149	0.0357819
BCHE	-0.532528	0.0386753
PMFBP1	-1.02294	0.0393392
CHI3L1	-1.26776	0.0398911
CTGF	0.898997	0.0426702
KRT14	-0.924309	0.0435524
ISLR	-0.549149	0.0433588
SERPINA4	-0.655688	0.0453204
IGHM	-0.583921	0.0465892
VCAM1	0.473445	0.0453204
SAA4	0.948017	0.0472831
FCGR3B	-0.791297	0.047858
C5	0.309769	0.047858
EFNB2	0.692113	0.047858
PLXDC2	-0.298544	0.0503089
APOB	-0.323474	0.0504376
PTGDS	0.397366	0.0502528
CLU	-0.324047	0.0507372
HSPA5	0.503946	0.0517073
TALDO1	0.422897	0.0518779
F10	-0.399235	0.0517073
A2M	-0.904149	0.0518779
ECM1	-0.674311	0.0518779
MINPP1	-0.985897	0.0522553
GSN	-0.429881	0.0522714
TNC	0.594631	0.0602385
CRISP3	-0.517852	0.0602603
IL1RAP	-0.711406	0.0631676
NCAM1	-0.473262	0.0631676
FAM3C	0.654601	0.0698584
PGLYRP2	-0.329004	0.0693138
HABP2	-0.415699	0.068984
FAH	1.03527	0.0698584
NKPD1	-0.991789	0.0730484
QSOX1	0.431046	0.0727778
HYI	-0.619104	0.0785903
CKM	1.82956	0.0819889
TTN	-0.697247	0.0844231
HRNR	-0.596801	0.0838077
THBS4	-0.852918	0.0882291
TGOLN2	0.460289	0.0907738
GC	3.58075e-05	0.999968
ITIH1	-0.275306	0.0927557
CFHR2	-0.512333	0.0939364
ITIH4	0.239771	0.097318
SPARCL1	0.734984	0.0953942
OAF	0.47854	0.0989472
ADAMTSL2	0.842229	0.0989472
PVR	0.253755	0.103889
RNF123	0.495798	0.104363
AHSG	-0.537729	0.105011
C1RL	-0.322332	0.107393
LUM	-0.355477	0.107393
PSMA1	0.764878	0.119026
CFI	0.216195	0.119026
PLG	-0.309637	0.119026
CFD	0.493601	0.123248
JCHAIN	-0.561819	0.127056
F12	-0.322253	0.128397
F7	-0.656368	0.128571
BPGM	0.467012	0.134121
S100A8	1.44257	0.134121
C9	0.231684	0.138176
ANPEP	-0.403558	0.136519
HSPG2	0.227021	0.138757
SERPINA1	-2.03933	0.138757
TKT	0.531393	0.139459
OLFML3	-0.782991	0.139459
PON1	-0.577986	0.139973
GULP1	-0.300309	0.144129
ITIH2	-0.288452	0.144129
CFB	0.212238	0.146105
DPP4	-0.408522	0.144129
IGKC	-0.574619	0.144287
APOH	0.33165	0.146105
SYNE3	-0.654238	0.146105
MPO	0.571782	0.146105
APOL1	-0.448704	0.147897
BBX	-1.19163	0.149246
ECPAS	0.398347	0.162443
F8	-0.440948	0.162963
F9	0.36051	0.160785
ALDOB	1.47225	0.173763
ANG	0.439408	0.177469
COMP	-0.269856	0.184697
APCS	0.40227	0.185214
AMBP	0.249535	0.184885
PZP	-1.27071	0.185214
EFEMP1	0.417655	0.209207
SEMA4B	0.424619	0.21748
HRG	-0.49382	0.226285
PTPRS	-0.294693	0.230262
PSMA7	0.53842	0.22602
LPA	0.893757	0.232371
DEFB112	-0.455894	0.227844
F2	-0.280857	0.230262
SERPING1	0.232121	0.232371
DAG1	0.612526	0.232371
DSG2	-0.276743	0.249078
LTBR	-0.501922	0.238024
CHGA	0.432613	0.238777
IGHA1	-0.622163	0.239495
ALB	0.431839	0.244848
SERPINA10	0.421837	0.244242
C6	-0.14269	0.258353
MDH1	1.03179	0.249078
MASP1	-0.225968	0.255357
CFP	-0.318618	0.25749
OIT3	-0.298806	0.267215
C2	-0.280479	0.258353
SERPINF1	0.236546	0.258353
LTF	0.623063	0.261985
MMRN1	-0.298998	0.280724
GPX3	-0.263822	0.274364
FCGBP	-0.247584	0.280724
EIF3G	-0.346805	0.280724
A1BG	0.187233	0.280724
TGFBI	-0.236759	0.299281
PNKP	-0.347011	0.308731
MASP2	-0.290014	0.320378
ADIPOQ	-0.497134	0.30954
MCAM	-0.211257	0.315759
COLEC11	-0.322803	0.320378
SLPI	0.384029	0.328444
LCMT2	-0.201373	0.384378
SRGN	-0.301027	0.340273
COL18A1	0.39262	0.358542
LRP1	0.17877	0.360961
C8G	0.283034	0.373962
CDH1	0.165208	0.360961
C3	0.125604	0.376103
PSMA6	0.222037	0.375003
F5	-0.226881	0.363577
CPN2	-0.16231	0.375304
COL6A3	0.226784	0.375304
IGFBP1	0.496932	0.400156
MST1	-0.168756	0.384978
TCOF1	-0.258058	0.391335
LILRA3	-0.262706	0.399652
CRP	0.670395	0.432484
CTSS	-0.257756	0.399652
PGLYRP1	-0.342598	0.408408
PEPD	-0.188017	0.406748
C1QC	0.228813	0.416342
TLN1	0.37126	0.432484
RNASE4	0.550272	0.423082
ADM	0.132741	0.447913
THBS1	-0.160656	0.502929
FN1	-0.204325	0.447913
RNASE1	0.390339	0.447913
COLEC10	-0.327927	0.447913
CFHR1	-0.446571	0.447913
HP	-0.556138	0.460059
CPB2	-0.186672	0.47596
NUCB1	0.377353	0.475805
PROC	-0.334165	0.467061
ALPK3	0.323649	0.492556
GEMIN2	-0.460394	0.484969
C8A	0.0983069	0.526381
KRT1	0.348288	0.508425
CPN1	0.148395	0.545793
RARRES2	0.181062	0.545937
LTA4H	0.175219	0.561128
IMMT	-0.183305	0.585786
TIMP2	-0.215242	0.545793
C1QB	-0.134648	0.545793
CD44	0.158666	0.597949
OGN	0.325608	0.562551
PKD1L2	0.170143	0.597949
CD93	-0.146949	0.610572
APOD	-0.118615	0.599251
LAMP1	-0.197249	0.638917
ICAM2	0.144504	0.679378
TUT4	0.0860792	0.679378
MMP2	0.124218	0.679378
GGH	-0.209484	0.635641
CST6	0.271371	0.641908
LAMA2	0.109956	0.666068
HPX	0.0419432	0.752652
MMRN2	-0.122142	0.687633
C8B	0.0664735	0.681172
IGHG3	-0.315736	0.664395
KRT5	-0.25523	0.687633
SERPINF2	-0.0941945	0.679378
ZNF217	-0.169857	0.679378
RBP4	0.0905644	0.679378
RUVBL2	-0.0698496	0.781931
CFH	0.0655045	0.679378
AGT	-0.134807	0.687633
DNAH9	0.119725	0.723467
DCD	0.124864	0.713012
LGALS3BP	-0.120143	0.713012
MMP9	0.190806	0.705029
PCOLCE	-0.0642138	0.774178
LSAMP	-0.0853596	0.761518
KRT10	0.137484	0.752652
LAMC1	-0.172399	0.766664
FBLN1	-0.0607536	0.807329
C4A	-0.106206	0.771721
LMNB1	-0.0322412	0.903364
SPINK5	0.161359	0.757192
TGFBR3	-0.125565	0.785235
ATRNL1	0.0843619	0.853101
GOLM1	0.137276	0.81513
IGFBP6	-0.106986	0.815746
ENPP2	0.0910672	0.807329
KRT9	-0.0110788	0.982304
KRT2	0.0756125	0.834055
APOC3	0.113779	0.81513
GOT1	0.257125	0.807329
SGSM2	-0.0675828	0.834055
PEBP4	0.112588	0.825816
CD5L	0.0809082	0.820438
FKBP1A	0.0606886	0.86724
COL1A1	-0.0507689	0.875388
FBN1	0.0139596	0.982304
MBL2	-0.0323178	0.93153
CA2	0.0312542	0.935971
PRSS1	-0.0544793	0.871007
C7	-0.0331517	0.917891
AFM	-0.0182526	0.935351
VASN	0.00647854	0.982304
NRP1	-0.0202524	0.937729
DOCK7	-0.036963	0.917891
APOC2	-0.0448884	0.935971
C1QA	-0.00789519	0.978219
VNN1	0.0101149	0.982304
TET3	-0.0193531	0.982304
