# Supplementary material for: The serum proteome of VA-ECMO patients changes over time and allows differentiation of survivors and non-survivors: an observational study
Source: J Transl Med. 2023 May 12;21:319. doi: 10.1186/s12967-023-04174-8 (PMC10176307; doi:10.1186/s12967-023-04174-8)
Supplement: Supplementary file 2 — Additional file 2. Differentially expressed proteins day 3 vs. day 1 [file 12967_2023_4174_MOESM2_ESM.xlsx]

## Sheet: Day3 vs Day1
	logFC	adj.P.Val
PPBP	-1.17248	2.38119e-06
SERPINA1	4.721	2.63489e-06
APOL1	0.688233	2.63489e-06
LAMP1	-0.713871	2.63489e-06
LILRA3	0.618323	2.63489e-06
BBX	1.32715	2.63489e-06
PKM	-0.69518	5.18627e-06
PFN1	-0.868597	7.04677e-06
HRG	-0.777474	7.36265e-06
EFEMP1	0.432366	1.1915e-05
CRTAC1	-0.948749	1.57171e-05
ITIH3	0.428971	1.92913e-05
ITIH1	-0.529587	2.15652e-05
THBS1	-0.914261	2.36353e-05
GPLD1	-0.414944	3.22888e-05
SERPIND1	-0.504693	3.29387e-05
NUCB1	0.977902	3.34042e-05
BCHE	-0.615386	5.47029e-05
CFHR2	0.479097	5.98005e-05
ICAM1	0.565338	6.44496e-05
C4BPB	0.621868	6.44496e-05
CD163	-0.558696	7.0259e-05
ZNF217	0.572493	7.91796e-05
PNKP	0.663362	7.91796e-05
ITIH2	-0.421477	7.91796e-05
TLN1	-1.02181	0.000128725
TGOLN2	0.564233	0.0001468
ANKRD30B	-0.938496	0.000191139
LTA4H	0.467223	0.000195025
SERPINA6	-0.32834	0.000195025
C9	0.397579	0.000250339
GOLM1	0.926049	0.000261455
SERPINA4	-0.67267	0.000266594
FETUB	-0.566502	0.000269398
HYI	-0.623962	0.000305551
TPI1	-1.1346	0.000386785
SHBG	-0.464623	0.000386785
APOM	0.795285	0.000386785
SERPING1	0.377281	0.000386785
DPP4	-0.467722	0.000386785
RBP4	-0.553226	0.000438663
MRVI1	0.685468	0.000472024
C4BPA	0.506646	0.000478391
HGFAC	-0.43677	0.000620599
ALPK3	0.820296	0.000640225
RNASE1	0.747476	0.00067316
GLIPR2	-0.731077	0.000707759
PGLYRP2	-0.5093	0.000744474
AFM	-0.379981	0.000780444
APOA2	1.41878	0.00115302
PLA2G7	0.597865	0.00120361
CFHR5	0.622868	0.00151905
DAG1	0.440029	0.00169178
DBH	-0.337846	0.00169792
KRT1	-0.484717	0.00189581
C8A	0.256803	0.00189581
C1QA	-0.448444	0.00192707
APOF	0.743097	0.00265679
F12	-0.360636	0.00281653
CRP	0.79151	0.00295231
PKD1L2	0.66575	0.00302795
FGA	0.312759	0.0030352
IMMT	0.528191	0.0030352
SERPINC1	-0.24245	0.00310269
XPO6	-0.402008	0.00330061
CTSB	-0.473529	0.00330061
MDH1	-0.900356	0.00333713
LCMT2	0.371876	0.003563
IGFBP3	-0.279951	0.00408192
A2M	-0.367681	0.00408192
CD59	0.458611	0.00408192
IGFBP6	0.525612	0.00408192
GPI	-0.573607	0.00408192
MCAM	-0.403744	0.0043065
RNASE4	0.460353	0.00434936
CNDP1	-0.436139	0.0043065
LPA	-0.631182	0.0043065
CRISP3	-0.309469	0.00483607
ADAMTSL2	0.309307	0.0049555
PRDX2	-0.63492	0.00555277
CA2	-0.807961	0.00556784
AMBP	0.212068	0.00556784
CHI3L1	-0.951183	0.00596201
LAMA2	0.417963	0.00604835
MASP2	0.385699	0.00635306
ENO1	-0.788394	0.00664849
CST6	0.7503	0.00676903
SGSM2	-0.424456	0.00708237
C1S	0.246272	0.00708237
HPX	-0.629959	0.00708237
TUT4	0.287402	0.00736518
QSOX1	0.253816	0.00745857
CFP	-0.357976	0.00757327
C4B_2	0.257744	0.00779746
IGFBP4	0.425115	0.00779746
NCAM1	-0.215175	0.00779746
CCDC138	0.529104	0.00779746
CFD	0.246607	0.0100044
VWF	-0.320553	0.00976159
CA1	-0.60069	0.0101297
GSN	-0.404537	0.0105183
PSMA1	0.491175	0.0108043
C1QC	-0.280605	0.0109117
HRNR	-0.447954	0.0113645
RARRES2	-0.358765	0.0121112
TGFBR3	0.450879	0.0136555
LDHB	0.296495	0.015267
VTN	0.272275	0.0155698
AZGP1	-0.193104	0.0158138
ANPEP	0.259343	0.0159646
SERPINA7	0.231087	0.0164357
VNN1	-0.438257	0.0171017
SLPI	0.41443	0.0171925
LGALS3BP	0.24647	0.0176216
AHSG	-0.338149	0.018012
TXN	-0.335386	0.018625
THBS4	0.575025	0.0184833
PSMA7	0.524957	0.0201752
C2	0.240515	0.020549
CFI	0.167561	0.0215462
SAA4	0.48467	0.0236389
COL6A3	0.343754	0.0231801
C1R	0.199298	0.0237635
VCL	-0.286478	0.0237763
ENPP2	-0.287766	0.0243074
PDIA3	-0.355572	0.0266262
CLEC3B	-0.355697	0.0258097
KLKB1	-0.348913	0.0258097
PSMA6	0.372961	0.0277678
APOC2	0.318077	0.0303187
TIMP1	-0.64893	0.0326376
OLFML3	0.46631	0.0332054
A1BG	-0.185043	0.0354928
F5	0.275896	0.0367933
PLG	-0.371329	0.0367933
ICAM2	0.211372	0.0401269
C6	0.167825	0.0389158
IGFALS	-0.547536	0.0401269
C1QB	-0.181681	0.0408544
LRRC53	0.251258	0.0401269
PROZ	-0.373804	0.0439802
ADIPOQ	-0.354755	0.0453845
DEFB112	0.260496	0.0479736
C8G	-0.203287	0.0479736
ITIH4	0.124747	0.0479736
BTD	-0.211425	0.0509492
FCGR3B	-0.436422	0.0518614
IGFBP1	-0.380595	0.0544334
SERPINF2	0.175258	0.0550992
EIF3G	0.518048	0.0550992
LRRC63	0.332002	0.0576099
ATRN	-0.222473	0.0602208
FN1	-0.186697	0.0607258
SELENOP	-0.300763	0.0656085
SERPINF1	-0.131687	0.0676307
SYNRG	0.415816	0.0662826
DCD	-0.458267	0.0676307
TMPRSS6	0.196975	0.068278
MBL2	0.14964	0.069086
NRP1	0.235441	0.0688034
LDHA	-0.391336	0.072136
KRT10	-0.385472	0.0696743
PTPRJ	-0.322104	0.0709629
PRSS1	0.215757	0.0821009
CFB	0.108516	0.0791716
PON1	0.228898	0.0817172
OGN	-0.22514	0.0868443
PROC	-0.362433	0.0832061
MST1	0.182689	0.0906835
SERPINA3	0.366326	0.0891276
LYZ	-0.225176	0.0936395
KNG1	-0.165025	0.0936395
TNXB	-0.26909	0.0946476
LRG1	0.564047	0.100098
APOD	0.26557	0.103226
CNTN1	0.170644	0.105053
F13B	-0.187707	0.105382
ALB	0.241961	0.106887
IGF1	-0.606991	0.106887
SPARC	-0.468697	0.112146
FAM3C	0.326154	0.112709
LSAMP	-0.261644	0.12094
EFNB2	-0.176347	0.12121
ACTBL2	-0.517686	0.124459
PGLYRP1	0.325877	0.126676
CHL1	-0.205995	0.129948
MMRN2	-0.428523	0.137178
TGFBI	0.256202	0.136203
C7	0.21075	0.136493
TALDO1	-0.414706	0.137178
MASP1	-0.124553	0.137529
CFHR1	-0.195715	0.144835
F8	0.30066	0.144835
HP	-0.700576	0.149366
COL18A1	0.239434	0.151093
ADM	0.217912	0.154382
GPX3	0.171317	0.158652
C4A	0.326421	0.159377
KRT9	-0.222775	0.170961
CLU	0.0884755	0.182432
JCHAIN	0.145793	0.172482
APOA4	-0.170289	0.182361
S100A8	0.276987	0.181469
SERPINA5	-0.290886	0.182432
SCML4	0.390634	0.184233
F2	-0.130022	0.182432
SRGN	0.185062	0.187498
LGMN	0.168671	0.193208
PRG4	-0.142998	0.199626
MAN1A1	-0.141487	0.214371
GOT1	-0.327798	0.206683
APP	-0.27066	0.201718
CHGA	-0.249246	0.206683
GGH	0.304362	0.21077
IGFBP7	-0.107153	0.225949
LTF	-0.274652	0.228846
COMP	0.146084	0.227248
TKT	0.252614	0.235276
PVR	-0.101439	0.239351
NID1	0.142336	0.244707
CTGF	-0.314276	0.23989
HSPA5	-0.189094	0.251731
FAH	-0.239271	0.252103
MMP2	0.169201	0.251731
PCOLCE	0.134225	0.253281
LCP1	-0.0866796	0.248234
ATRNL1	-0.281543	0.252819
DNAJA1	0.106895	0.257142
CPB2	-0.161727	0.25796
H6PD	0.18577	0.25796
FCGBP	0.181326	0.260627
C5	-0.102217	0.269186
MCL1	0.198636	0.277588
F11	-0.0975402	0.277588
GULP1	0.107613	0.282233
OAF	-0.189601	0.277588
IGHA1	0.150452	0.282503
KRT14	-0.184435	0.299551
CD14	0.154206	0.299551
LBP	0.320828	0.293226
PCYOX1	0.310334	0.299551
FKBP1A	0.195457	0.311023
CKM	-0.285081	0.309832
PI16	-0.187835	0.314572
C8B	0.0608123	0.331121
VCAM1	0.0967071	0.321192
RNF123	-0.183956	0.328114
APOC3	-0.154621	0.331121
F7	0.207585	0.353909
ISLR	-0.163039	0.338945
CST3	0.122056	0.350897
OIT3	0.112051	0.357142
GEMIN2	0.274931	0.350897
FBLN1	-0.0963102	0.353909
CPN1	-0.145318	0.361593
PMFBP1	0.174805	0.369167
F10	0.0956632	0.378689
IL1RAP	0.0983484	0.394686
IGKC	-0.0969937	0.376461
CTSZ	0.135837	0.390196
DOCK7	0.157103	0.40436
LAMC1	0.1719	0.390196
SEMA4B	0.0972558	0.426019
TET3	0.269944	0.413572
PTPRS	-0.0721317	0.423923
CTSS	-0.146196	0.408267
TF	-0.186912	0.414821
FGG	0.183957	0.422114
S100A9	0.173649	0.422474
SPARCL1	-0.129075	0.444594
PEPD	-0.0709252	0.470955
ECM1	-0.0449884	0.488203
SERPINA10	-0.127948	0.459871
DSG2	0.0945529	0.45284
BPGM	-0.152142	0.479918
ARHGAP39	0.0910743	0.459871
HSP90B1	0.0977033	0.482454
F13A1	-0.0980176	0.474882
APOE	-0.139517	0.470955
SYNE3	-0.320565	0.470955
FGB	0.252796	0.473951
RUVBL2	-0.144555	0.470955
TTN	0.203517	0.482454
COL1A1	0.0774804	0.511491
C1RL	0.0564222	0.513425
TIMP2	0.0766096	0.498219
APCS	0.0927289	0.499832
PTGDS	0.11655	0.498219
NKPD1	0.179531	0.513425
ARID2	-0.0575357	0.513425
LMNB1	-0.0811257	0.551568
PZP	0.11134	0.557096
ABI3BP	-0.0566864	0.546331
IGHG3	-0.0745157	0.528866
B2M	0.10162	0.542656
CP	0.0506214	0.53214
FCN3	-0.19914	0.528866
TNC	0.083938	0.542254
LUM	-0.0477978	0.56081
HSPG2	-0.0450771	0.542254
AGT	0.0878341	0.565509
HBA2	-0.493514	0.551368
PLXDC2	0.0802762	0.557096
CPN2	-0.0641188	0.562682
CDH13	0.0468155	0.584161
FSTL1	0.103567	0.584161
OR10T2	0.254377	0.565509
C3	-0.0384462	0.632562
COLEC11	0.040615	0.643158
PROS1	0.0363361	0.644139
CD44	-0.0821572	0.63899
ALDOB	-0.210373	0.647814
CTBS	0.0327555	0.72038
CD93	-0.0722821	0.656532
CTSD	-0.069346	0.684612
ECPAS	0.0727568	0.664588
F9	0.0700686	0.656532
APOB	0.0157173	0.812466
DNAH5	0.0660352	0.721907
CDHR5	-0.0631857	0.682628
ANG	-0.0754826	0.684226
ALDOA	-0.0625743	0.707185
IGF2	0.0136588	0.8322
SPINK5	-0.0794484	0.707185
CD5L	-0.0394525	0.737153
HEG1	-0.0187385	0.833129
GC	-2.36919e-06	0.999953
MMRN1	-0.043808	0.707185
CDH1	0.0392308	0.806738
HABP2	-0.00892404	0.903778
FBN1	0.088072	0.744694
TCOF1	0.0124324	0.903778
PEBP4	-0.0630581	0.768297
CAT	0.0571649	0.826788
CALR	-0.0413163	0.858689
APOH	-0.0236681	0.810697
IGHM	-0.0363529	0.781546
LRP1	0.0274537	0.822003
CDH5	0.013583	0.838319
KRT2	-0.0468871	0.812255
MPO	-0.0566448	0.8322
DNAH9	-0.00473878	0.980337
CFH	-0.00694954	0.941859
IGFBP2	0.0189357	0.946195
MMP9	0.00904394	0.980337
MINPP1	0.0439756	0.870729
VASN	0.0071585	0.972867
KRT5	-0.0142173	0.955804
LTBR	0.0238083	0.912467
DYTN	-0.0121235	0.940518
COLEC10	-0.00328714	0.984908
