# Supplementary material for: The serum proteome of VA-ECMO patients changes over time and allows differentiation of survivors and non-survivors: an observational study
Source: J Transl Med. 2023 May 12;21:319. doi: 10.1186/s12967-023-04174-8 (PMC10176307; doi:10.1186/s12967-023-04174-8)
Supplement: Supplementary file 3 — Additional file 3. Differentially expressed proteins survivors vs. non-survivors day 1 [file 12967_2023_4174_MOESM3_ESM.xlsx]

## Sheet: Survivors vs Non-Survivors Day1
	logFC	adj.P.Val
TET3	2.24788	8.04078e-05
SPARCL1	0.979269	0.00112566
C8G	-0.777959	0.00914333
EIF3G	0.731453	0.020181
BCHE	-0.644715	0.0342473
VASN	-0.523561	0.101628
CTGF	0.958892	0.101628
LTBR	0.905208	0.10895
SERPINA10	-0.790698	0.10895
AMBP	0.381925	0.10895
ALPK3	0.829421	0.10895
FETUB	-0.863742	0.10895
RARRES2	-1.01063	0.146121
CAT	0.693388	0.152246
GPLD1	-0.867122	0.152246
IGFALS	-1.31327	0.17074
FGG	1.15053	0.176033
TXN	0.696177	0.176033
PRSS1	0.772719	0.184371
NUCB1	0.958477	0.191978
TIMP2	0.545108	0.191978
DCD	0.923208	0.191978
APOD	-0.412233	0.195576
PGLYRP1	0.823667	0.195576
COL18A1	0.619182	0.201761
APOC2	-0.815888	0.202487
OR10T2	1.1457	0.202487
MMRN2	-0.684121	0.202713
FCN3	-0.453446	0.202713
IGFBP3	-0.47494	0.202713
AGT	-0.410246	0.202713
THBS4	0.816267	0.202713
PFN1	0.798193	0.202713
ACTBL2	1.24097	0.202713
GPI	0.911576	0.202713
MDH1	1.61824	0.204086
PROZ	-0.385942	0.208468
CPB2	-0.50964	0.208468
PSMA1	0.883831	0.208468
CA1	0.810352	0.208468
C1QA	-0.392093	0.21515
SERPINA5	-0.603345	0.226892
MMRN1	-0.349657	0.226892
CFHR1	-1.1083	0.223359
FCGR3B	0.817131	0.223359
PROS1	-0.394034	0.235925
APOA4	-0.527519	0.235925
DNAH9	-0.485973	0.235925
A1BG	0.265943	0.235925
LRP1	0.518024	0.235925
C2	-0.411808	0.236392
CDH1	0.372629	0.236392
OAF	-0.714876	0.236392
TNC	0.578385	0.236392
APP	0.647457	0.236392
LAMA2	0.858069	0.248191
SELENOP	-0.466592	0.251243
TKT	1.02756	0.251243
C4BPA	-0.676547	0.251243
MASP1	-0.431486	0.251243
IGF2	-0.515863	0.251243
BTD	-0.462712	0.251243
CHGA	0.692668	0.251243
SERPINA4	-0.59639	0.251243
LGALS3BP	-0.558349	0.253279
GLIPR2	-0.446565	0.257021
DOCK7	0.516156	0.253279
H6PD	-0.609817	0.253279
ANKRD30B	-0.583162	0.253279
VWF	0.588629	0.253279
LDHB	0.745225	0.253279
MCL1	0.401928	0.276333
HABP2	-0.346237	0.281751
C1S	0.34577	0.281751
RNF123	-0.549961	0.285023
ECPAS	0.571259	0.324122
APOF	-0.411026	0.338962
PCOLCE	0.328515	0.338962
TPI1	0.952897	0.338962
MAN1A1	-0.696334	0.338962
CHI3L1	-1.17636	0.376146
PSMA6	0.629919	0.376146
ANG	-0.392654	0.381487
ECM1	-0.481447	0.376146
LRG1	-0.575294	0.376146
PDIA3	0.54105	0.384636
APOL1	-0.376268	0.381487
IGFBP4	-0.506882	0.389769
CD14	-0.445455	0.384636
SPARC	-0.496676	0.384636
IGF1	0.543047	0.389769
LYZ	-0.438515	0.396692
SAA4	-0.698226	0.389769
MBL2	-0.414482	0.395339
CDHR5	-0.357633	0.389769
FGB	1.28683	0.390394
ALDOA	0.690232	0.389769
TLN1	-0.58156	0.410422
PRG4	0.480074	0.413803
APCS	-0.37021	0.413803
AZGP1	0.248869	0.432581
PKM	0.711027	0.413803
ITIH1	-0.205736	0.429975
ENO1	0.588754	0.433781
ATRNL1	-0.603526	0.436501
CD93	-0.381927	0.446015
LAMP1	-0.511904	0.439293
PROC	-0.696834	0.439293
RNASE1	-0.665866	0.471862
F8	0.474361	0.473281
PKD1L2	-0.308664	0.473281
IL1RAP	0.353963	0.485343
AFM	0.277529	0.487949
CKM	1.38028	0.482491
SERPING1	-0.229041	0.498659
SERPINA1	0.984963	0.498659
FKBP1A	0.557035	0.498659
CPN1	-0.277943	0.498659
HP	1.12185	0.498659
HYI	-0.442515	0.498659
TGOLN2	0.381117	0.498659
LSAMP	-0.248564	0.515629
SCML4	0.538215	0.501009
CFH	0.213387	0.501628
SERPINA3	-0.465107	0.498659
ITIH2	-0.212748	0.514319
SGSM2	-0.34015	0.515629
DSG2	-0.246558	0.514319
FGA	0.284826	0.514319
PEPD	0.275281	0.514319
ARHGAP39	-0.242713	0.537866
HRG	-0.41949	0.53321
APOB	0.30119	0.534592
CNDP1	-0.429963	0.537866
C8B	-0.185358	0.54655
SERPINA6	-0.318378	0.537866
LBP	-0.575254	0.537866
SEMA4B	-0.433439	0.537866
ICAM2	-0.368134	0.537866
KRT1	0.431998	0.54655
LMNB1	0.325157	0.54655
CTSZ	-0.409039	0.54655
CD5L	0.421161	0.54655
EFNB2	0.280239	0.562862
CLU	-0.185805	0.568578
SHBG	-0.583959	0.566775
MASP2	-0.330854	0.568578
CFHR5	-0.266812	0.604023
PPBP	-0.369324	0.568578
ICAM1	0.245575	0.588027
S100A9	0.766678	0.572224
OGN	0.545364	0.572224
C4BPB	-0.547107	0.580202
JCHAIN	0.451187	0.591112
CTSB	-0.243325	0.627431
HPX	-0.206402	0.628154
CTSS	0.298723	0.618876
F11	-0.228953	0.61856
CD59	0.23965	0.627431
KRT2	0.33386	0.618876
GULP1	-0.256266	0.627431
C4A	0.414532	0.627431
LUM	-0.181454	0.638883
GOT1	0.753736	0.627431
IGFBP7	0.390217	0.627431
APOA2	-0.399537	0.6337
GPX3	-0.329313	0.628154
CDH5	-0.19368	0.628154
FBLN1	0.172726	0.647699
RNASE4	-0.540644	0.6337
PMFBP1	-0.471466	0.639869
COLEC10	-0.413138	0.647699
PTGDS	0.247223	0.647699
PLXDC2	0.16096	0.657271
GOLM1	0.399765	0.647699
TMPRSS6	-0.269109	0.653875
ARID2	-0.242338	0.648359
CPN2	-0.148077	0.65694
KRT10	0.300592	0.647699
DPP4	0.286519	0.647699
F9	-0.238266	0.647699
LTA4H	0.1806	0.678363
ITIH4	-0.108039	0.678363
PRDX2	0.323947	0.668654
MPO	0.317577	0.668654
SERPIND1	-0.186505	0.673938
DNAJA1	-0.232255	0.668654
IGHM	0.350566	0.672707
FAH	0.344619	0.678363
CTSD	-0.272232	0.678363
SRGN	0.267967	0.678363
C3	-0.09788	0.680532
C9	0.105932	0.679588
TALDO1	0.353426	0.678363
CRTAC1	-0.267272	0.678363
S100A8	0.542657	0.678363
TF	-0.313787	0.679588
F10	-0.20881	0.678363
FAM3C	-0.204211	0.706746
NKPD1	0.887512	0.678363
LDHA	0.249626	0.706746
SPINK5	-0.374315	0.679588
PGLYRP2	-0.17314	0.679588
NID1	-0.217557	0.679588
BPGM	0.23373	0.696415
PTPRJ	-0.201323	0.703754
ATRN	0.12884	0.706746
SERPINF2	-0.167092	0.696415
APOM	0.136993	0.706746
KRT9	0.288136	0.70916
LCP1	0.157555	0.70916
CFB	-0.106261	0.706746
PCYOX1	-0.424129	0.706746
CA2	-0.376408	0.706746
QSOX1	-0.211138	0.70865
LCMT2	0.117885	0.737805
HSPG2	0.176393	0.70865
MINPP1	0.543045	0.706746
SLPI	0.306011	0.710564
COL1A1	-0.198534	0.70865
HBA2	1.02937	0.722429
FSTL1	0.13819	0.766577
CP	0.0791838	0.737805
DBH	-0.293703	0.724242
TGFBR3	0.334232	0.722429
NRP1	-0.147504	0.746921
FBN1	-0.231981	0.786561
PEBP4	-0.207793	0.746921
ADAMTSL2	-0.30057	0.776169
DNAH5	-0.376577	0.747401
CRISP3	-0.222909	0.780843
PI16	-0.146607	0.780843
PLA2G7	0.17645	0.797886
HGFAC	-0.083247	0.82146
EFEMP1	-0.157943	0.797886
IGFBP2	-0.340712	0.792984
F7	-0.172695	0.797886
SYNE3	-0.222259	0.805357
B2M	0.126574	0.805357
CDH13	0.153685	0.793194
TUT4	0.0945666	0.821518
APOH	-0.108732	0.797886
MMP9	-0.201244	0.797886
PTPRS	0.146856	0.797886
ITIH3	-0.114996	0.797886
VNN1	0.25744	0.793194
F13B	0.0714066	0.82146
KLKB1	-0.13647	0.797886
F12	-0.137432	0.797886
CFHR2	-0.166121	0.806434
VTN	-0.171751	0.797886
HSP90B1	-0.125822	0.824079
PNKP	0.206003	0.797886
C7	0.144889	0.82146
GGH	-0.286346	0.802805
LGMN	0.231206	0.805357
IGFBP6	-0.256203	0.82146
HRNR	-0.193884	0.812302
GEMIN2	-0.314026	0.805357
SERPINA7	-0.113956	0.805357
PVR	-0.0727896	0.824079
C8A	0.0699252	0.82146
OLFML3	0.309897	0.807538
ISLR	0.138988	0.821518
OIT3	-0.204073	0.812302
MCAM	0.0931161	0.824079
VCAM1	-0.112427	0.824079
PLG	0.0991752	0.851553
RUVBL2	-0.0681729	0.849143
TCOF1	0.123653	0.833594
ADIPOQ	0.168065	0.849143
LILRA3	-0.14091	0.855037
CD44	-0.129097	0.838641
HEG1	-0.0694215	0.855037
HSPA5	-0.110866	0.857799
COMP	0.0679795	0.881374
C1RL	0.0412988	0.920433
MMP2	-0.0880101	0.894729
SERPINC1	0.090904	0.851553
F13A1	0.0504557	0.943648
COL6A3	0.103249	0.850869
F2	-0.0699792	0.857799
CTBS	-0.114863	0.862345
ADM	0.0491902	0.947082
THBS1	0.0248679	0.948443
LRRC63	0.169153	0.857799
IMMT	-0.0634032	0.906966
CST3	-0.00501256	0.998002
C6	0.023015	0.947082
COLEC11	-0.151476	0.881374
GSN	-0.00626569	0.994407
IGKC	0.152938	0.884503
ALB	0.138384	0.906966
CD163	-0.0629765	0.941339
CFI	-0.0122072	0.976709
FCGBP	0.0309008	0.959075
GC	2.12918e-10	1
CFD	0.0521238	0.947082
TIMP1	-0.0773034	0.947082
IGHG3	-0.183327	0.906966
CCDC138	-0.125632	0.909093
RBP4	-0.0423799	0.947082
APOE	-0.124243	0.906966
C1QB	0.0729302	0.894729
CLEC3B	-0.0425458	0.947082
MST1	-0.038544	0.947082
DYTN	0.104861	0.896776
CNTN1	-0.0433145	0.947082
IGFBP1	-0.0920593	0.947082
C5	0.0266581	0.947082
ANPEP	-0.036109	0.948443
TNXB	-0.0636155	0.947082
CALR	-0.0559169	0.947082
C1R	0.00441399	0.994407
AHSG	0.0697643	0.947082
ZNF217	-0.102224	0.940607
SERPINF1	-0.06045	0.943648
CFP	-0.0468147	0.947082
IGHA1	0.0346153	0.980658
MRVI1	0.00616914	0.994891
LAMC1	0.0904023	0.947082
PSMA7	0.0778732	0.947082
FN1	0.0614119	0.947082
A2M	-0.095576	0.947082
CRP	-0.108442	0.947082
BBX	0.170624	0.947082
TTN	0.00201191	1
KRT14	-0.0183703	0.994407
PZP	0.110239	0.959075
LTF	0.118665	0.947082
CST6	-0.0830154	0.947082
XPO6	-0.0699429	0.947082
ENPP2	-0.0546843	0.948443
APOC3	-0.0624821	0.959075
DAG1	-0.0983378	0.947082
PON1	0.000172003	1
LPA	0.0689231	0.976709
C4B_2	0.0513843	0.947082
TGFBI	-0.0299906	0.959075
ALDOB	-0.177182	0.948443
C1QC	-0.00668536	0.994407
KRT5	8.26284e-05	1
CHL1	-0.0117558	0.994407
SYNRG	-0.0480338	0.962637
ABI3BP	0.0332829	0.957621
NCAM1	-0.029894	0.963284
VCL	-0.0106116	0.994407
LRRC53	0.017278	0.980658
F5	-0.0255929	0.959075
KNG1	-0.00178519	1
DEFB112	0.0130962	0.994407
