# Supplementary material for: The serum proteome of VA-ECMO patients changes over time and allows differentiation of survivors and non-survivors: an observational study
Source: J Transl Med. 2023 May 12;21:319. doi: 10.1186/s12967-023-04174-8 (PMC10176307; doi:10.1186/s12967-023-04174-8)
Supplement: Supplementary file 4 — Additional file 4. Differentially expressed proteins non-survivors vs. survivors day 3 [file 12967_2023_4174_MOESM4_ESM.xlsx]

## Sheet: Non-survivor vs. Survivors Day3
	logFC	adj.P.Val
GPI	1.65634	0.000649101
FETUB	-1.35601	0.00261402
PNKP	-1.10354	0.00278185
OR10T2	-2.17388	0.00278185
SERPINA10	-1.09513	0.00409441
CTSD	0.817517	0.00529295
TKT	1.54758	0.00576776
PLA2G7	-0.892428	0.00755974
GGH	-0.912386	0.0153906
F9	-0.646538	0.0155637
IMMT	-0.821871	0.0155637
GPLD1	-1.23376	0.0172282
ADM	0.902525	0.0172282
TF	-1.42891	0.019729
TALDO1	1.56252	0.019729
FKBP1A	1.61461	0.019729
CLU	-0.587075	0.019729
APOC2	-1.05934	0.019729
APOM	-0.942329	0.0203608
COL18A1	0.880867	0.0203608
LDHA	2.01799	0.0217118
HRG	-0.895107	0.0248193
SEMA4B	-0.475992	0.025668
PMFBP1	-1.1922	0.0269365
ENO1	2.3371	0.0283618
TXN	1.20607	0.0290703
FSTL1	1.12379	0.029214
MCL1	-0.977878	0.029214
LMNB1	1.15141	0.029214
IGFBP2	1.10064	0.029214
HP	1.74336	0.029214
LGMN	-0.633149	0.029214
KLKB1	-0.815045	0.029214
CAT	2.19051	0.029214
NUCB1	0.788719	0.0348786
LDHB	0.982501	0.0348786
PROC	-1.14543	0.0348786
MASP1	-0.635058	0.0348786
DNAJA1	-0.660105	0.03737
SGSM2	-0.920247	0.03737
FBN1	0.807115	0.03737
SERPINA4	-0.78451	0.03737
PVR	-0.565775	0.0423962
APOF	-0.974526	0.0443133
C3	-0.409497	0.0443133
TTN	-0.995132	0.0443133
CRTAC1	-0.898371	0.0443133
CFD	0.652915	0.0443133
CFHR1	-1.41028	0.0538645
TIMP1	1.36945	0.0551272
TPI1	2.24639	0.0551272
PDIA3	0.999793	0.0648851
PROS1	-0.803956	0.0628744
S100A9	1.24325	0.0635281
TIMP2	0.700432	0.0647419
NID1	0.470564	0.0650094
PSMA7	0.929325	0.0650094
COL6A3	0.41222	0.0659537
SPINK5	1.19268	0.0650094
HPX	-1.02459	0.0659537
CHI3L1	1.25651	0.0669352
B2M	0.894957	0.0680408
ARHGAP39	-0.667989	0.0689119
DYTN	-0.482049	0.0709193
PSMA6	1.654	0.0707618
CFHR5	-0.988021	0.0707618
BTD	-0.524821	0.0707618
PKM	1.07102	0.0707618
HEG1	-0.471364	0.0712854
GOT1	1.88579	0.0743467
PROZ	-1.13084	0.0766097
SPARCL1	0.786573	0.0768808
CST6	0.82563	0.0787849
SERPINA7	-0.640924	0.0768808
DEFB112	-0.667965	0.0770594
PRDX2	1.30543	0.0787849
PEBP4	0.59469	0.0812093
OGN	-0.5778	0.0805879
MRVI1	-0.92573	0.0787849
F13B	-0.396643	0.0815708
PRG4	0.518173	0.0805879
FGA	0.643149	0.0805879
LRRC53	-0.42515	0.0816251
CDH5	-0.457231	0.0816251
CA1	1.97911	0.0818856
ZNF217	-0.818368	0.0818856
C8G	-0.338887	0.0848069
IGF1	-0.793454	0.0959325
MDH1	2.08728	0.0944457
F11	-0.709517	0.0974452
IGF2	-0.452809	0.099233
PGLYRP1	0.669531	0.099233
ECM1	-0.739889	0.0992747
SHBG	-0.953721	0.099233
LUM	-0.339461	0.109084
MBL2	-0.662383	0.108435
C8B	-0.325267	0.116387
VCAM1	-0.32235	0.116387
CPN1	-0.39181	0.12081
CFB	-0.286918	0.116387
CTSB	0.579709	0.128664
CA2	1.22967	0.12789
C4BPB	-0.83863	0.127863
DAG1	0.574212	0.131704
SERPINA6	-0.472721	0.131522
CALR	1.02984	0.131704
CD44	-0.390237	0.131771
DOCK7	-0.554178	0.131771
LGALS3BP	-0.529785	0.131771
HABP2	-0.504071	0.131771
ADIPOQ	-0.789002	0.136384
CPB2	-0.509607	0.142191
DNAH5	-0.860943	0.142191
CRP	0.752323	0.142191
TGFBR3	0.762063	0.142191
H6PD	-0.909893	0.143399
ATRN	-0.315725	0.159268
PSMA1	1.11333	0.151638
THBS1	0.323944	0.164252
APOC3	-0.781571	0.162163
GEMIN2	-0.629156	0.164252
VWF	0.568585	0.160558
TGFBI	-0.50645	0.162163
C1QC	0.331148	0.164252
HBA2	3.39557	0.162954
AHSG	-0.53539	0.164272
C4BPA	-0.779817	0.164252
IGFBP1	1.24186	0.166139
ATRNL1	-0.842283	0.16617
BBX	0.914793	0.166139
CTGF	1.23119	0.166139
APOB	-0.209725	0.175165
FAM3C	0.837934	0.171876
IGFBP7	0.539856	0.173114
S100A8	0.827797	0.180827
F5	-0.391733	0.18671
ALDOA	1.01731	0.184402
PLXDC2	-0.360796	0.186681
SAA4	-0.727884	0.199654
PFN1	0.646052	0.199654
DSG2	-0.457911	0.200238
HSPA5	0.674229	0.208117
MINPP1	-0.767659	0.208117
ADAMTSL2	-0.542855	0.215981
F10	-0.301861	0.231553
OIT3	-0.677147	0.222027
ABI3BP	0.460935	0.222027
C5	-0.264587	0.22922
ACTBL2	0.754006	0.235002
NCAM1	-0.362388	0.231486
AMBP	0.334037	0.231553
LPA	-1.04263	0.235002
CD14	0.230623	0.239171
CST3	0.599826	0.235002
COL1A1	0.456327	0.235002
CFI	-0.283182	0.235002
IGFALS	-0.653814	0.239193
PTGDS	0.725091	0.235002
APP	0.892242	0.235002
CRISP3	-0.626264	0.235002
COLEC11	-0.613732	0.239193
LTF	0.389473	0.253613
CHGA	1.03757	0.24795
SERPIND1	-0.200503	0.258645
CHL1	-0.469203	0.25117
IGFBP3	-0.32846	0.253613
LCMT2	-0.428032	0.265629
EFNB2	0.35435	0.265585
IGHA1	-0.814109	0.279387
SERPINA1	-1.84922	0.271424
SRGN	0.37417	0.280819
CKM	1.50337	0.283151
CFHR2	-0.354856	0.292966
FAH	1.27719	0.293133
QSOX1	-0.35258	0.293833
ARID2	-0.369397	0.296924
SERPINF1	0.322692	0.296924
OLFML3	0.648419	0.309849
ALDOB	2.22856	0.301288
DPP4	0.215073	0.338464
IL1RAP	0.400013	0.31031
HGFAC	-0.348634	0.318528
EIF3G	-0.427327	0.325192
LTA4H	0.529008	0.325111
CTSS	0.476934	0.325111
F7	-0.616175	0.325111
XPO6	-0.408346	0.338464
C4A	-0.689964	0.334832
HYI	-0.476138	0.365499
C6	-0.258435	0.348067
AZGP1	0.294442	0.354672
APOL1	-0.606556	0.35437
FCGBP	-0.379696	0.362511
EFEMP1	-0.284926	0.378552
C8A	-0.220682	0.385244
IGHG3	-0.4992	0.381486
VTN	-0.375712	0.385244
CTSZ	0.307078	0.384307
RNF123	-0.398637	0.397123
SELENOP	-0.444626	0.385244
BPGM	0.741279	0.385244
MAN1A1	-0.324321	0.385244
SYNRG	0.276548	0.397123
ANG	-0.487128	0.385244
F2	-0.173765	0.401457
SERPING1	-0.180403	0.389746
IGKC	-0.379869	0.397123
ISLR	0.207665	0.400619
ALPK3	-0.325269	0.397123
LILRA3	-0.46642	0.397123
TUT4	0.299453	0.406362
CLEC3B	-0.240778	0.399975
PCYOX1	-0.401641	0.399975
LRRC63	-0.21472	0.399975
KRT10	0.669876	0.399889
SLPI	0.565257	0.397384
COLEC10	-0.311445	0.409998
RNASE4	0.332474	0.409457
CD59	0.427805	0.409998
C1S	0.164055	0.411488
APOA4	-0.374647	0.401785
VNN1	-0.480029	0.411488
MCAM	-0.230951	0.416726
F12	-0.275616	0.426919
KNG1	-0.214058	0.412937
KRT14	0.490659	0.412937
PTPRJ	-0.273491	0.429664
MMRN1	-0.260589	0.426919
KRT2	0.583603	0.426919
CCDC138	-0.526712	0.426919
ITIH2	-0.152342	0.456784
ENPP2	0.330332	0.457109
CDH1	-0.490665	0.456784
CD93	-0.340786	0.481529
PLG	0.19133	0.513005
C2	-0.239461	0.501266
LCP1	0.288944	0.500902
PRSS1	-0.306039	0.495118
THBS4	0.170713	0.530409
NKPD1	-0.411988	0.501266
CFP	-0.152564	0.556189
HRNR	-0.272672	0.574665
PEPD	0.200613	0.562647
ITIH1	-0.179659	0.541183
GSN	0.245561	0.541183
RUVBL2	-0.310665	0.5506
APCS	-0.139328	0.588845
CP	0.158951	0.556189
PTPRS	-0.120511	0.592315
SPARC	0.408828	0.573749
C1QA	-0.179182	0.573749
A1BG	0.126674	0.584132
FCGR3B	-0.253307	0.604132
MMP2	0.134348	0.61008
CTBS	0.171571	0.599506
GPX3	-0.15703	0.607503
GLIPR2	-0.266811	0.604132
CNDP1	-0.296123	0.59122
PPBP	-0.168287	0.607503
LTBR	-0.168526	0.607503
IGFBP4	0.254894	0.604132
LYZ	-0.226303	0.604132
BCHE	-0.341025	0.604807
IGHM	0.326179	0.607503
LAMP1	-0.290854	0.607503
GULP1	-0.224802	0.617557
HSPG2	0.193735	0.618106
TCOF1	-0.264919	0.628672
C1QB	-0.16752	0.617996
SERPINF2	-0.135646	0.621162
LAMC1	-0.223324	0.635134
CD5L	-0.234333	0.630311
MMRN2	0.213027	0.696664
RNASE1	-0.160417	0.671816
SCML4	-0.283982	0.654417
APOD	-0.334256	0.634161
ITIH3	-0.165141	0.648128
ANPEP	-0.112914	0.699303
ANKRD30B	-0.262999	0.686887
KRT1	0.256217	0.712926
C1R	-0.137399	0.677197
TGOLN2	-0.1103	0.74725
KRT5	0.21847	0.751909
TLN1	-0.201636	0.717133
IGFBP6	0.18668	0.717133
DNAH9	-0.13215	0.749443
JCHAIN	0.228377	0.727329
TNC	0.142054	0.73151
A2M	-0.125126	0.751909
PON1	-0.127877	0.767033
NRP1	0.0683923	0.808311
SERPINA5	-0.198348	0.808311
GOLM1	0.14268	0.808311
CFH	-0.0791427	0.795017
COMP	0.123514	0.818858
SERPINC1	0.114192	0.829005
ITIH4	-0.0489247	0.855121
SYNE3	-0.341324	0.829005
C4B_2	-0.147519	0.829005
APOE	-0.100766	0.845991
GC	-1.73554e-05	0.999863
CDHR5	0.0877059	0.862726
C1RL	0.030926	0.923228
APOH	-0.0782412	0.860914
MPO	0.0559574	0.919996
LBP	-0.0838406	0.87094
C9	-0.0459508	0.890787
F8	-0.0818792	0.860914
TMPRSS6	-0.141716	0.860914
CPN2	-0.0624198	0.863374
PKD1L2	-0.0369959	0.960808
AGT	-0.035426	0.931889
VASN	-0.0396497	0.936059
SERPINA3	0.102225	0.863374
PI16	-0.0407098	0.931889
LAMA2	0.0229258	0.936059
OAF	0.0961122	0.860914
ICAM1	-0.0536511	0.919996
LRG1	0.127665	0.890787
ICAM2	-0.0545744	0.919996
APOA2	-0.18686	0.875787
RARRES2	0.0146211	0.986994
VCL	0.00113729	0.999323
MMP9	0.129063	0.923517
MST1	-0.0701059	0.921548
TET3	0.0600529	0.947666
TNXB	0.028493	0.965888
FGB	0.172203	0.890787
RBP4	-0.0244684	0.952773
LSAMP	-0.0924569	0.914476
FCN3	-0.141371	0.900855
ALB	-0.0304916	0.965888
MASP2	-0.0755157	0.921548
CNTN1	0.0137005	0.980483
PCOLCE	0.00498219	0.993003
C7	0.0900449	0.914476
PZP	-0.0540919	0.95065
FGG	0.00710108	0.994958
HSP90B1	0.060927	0.948583
PGLYRP2	-0.0455081	0.931224
ECPAS	0.0478629	0.931889
FN1	0.0688029	0.931889
DCD	-0.015503	0.9859
F13A1	0.0581	0.936059
DBH	0.00560724	0.996902
CD163	0.00222639	0.999323
FBLN1	0.0161876	0.978312
CDH13	0.0149032	0.970275
KRT9	0.0442971	0.972537
LRP1	0.0155257	0.980483
AFM	-0.00954857	0.9859
